# Supplementary material for: Inhibition of macrophages inflammasome activation via autophagic degradation of HMGB1 by EGCG ameliorates HBV-induced liver injury and fibrosis
Source: Front Immunol. 2023 Apr 14;14:1147379. doi: 10.3389/fimmu.2023.1147379 (PMC10140519; doi:10.3389/fimmu.2023.1147379)
Supplement: Supplementary file 3 [file DataSheet_3.xlsx]

## Sheet: Figure 1
Figure 1B, Serum ALT:
	mock	mock	mock	mock	mock	mock	Ad-Ctrl	Ad-Ctrl	Ad-Ctrl	Ad-Ctrl	Ad-Ctrl	Ad-Ctrl	Ad-rcccDNA	Ad-rcccDNA	Ad-rcccDNA	Ad-rcccDNA	Ad-rcccDNA	Ad-rcccDNA	Ad-rcccDNA+EGCG	Ad-rcccDNA+EGCG	Ad-rcccDNA+EGCG	Ad-rcccDNA+EGCG	Ad-rcccDNA+EGCG	Ad-rcccDNA+EGCG
day 0	17.9816	26.111	15.9934	24.2202	17.5874	7.32513	31.6365	25.9747	11.5079	26.6295	36.7394	26.4979	125.4	116.855	119.009	173.007	120.637	102.808	115.955	121.391	111.966	122.675	118.084	167.914
day 7	31.3095	22.0071	8.36857	32.4577	25.735	8.22546	18.1083	26.8957	23.5402	24.8396	25.4587	46.792	127.344	189.335	125.002	136.296	118.9	114.682	95.7498	79.9882	109.746	104.81	144.391	105.159
day 14	21.5407	16.7828	16.2104	24.0408	29.0369	18.2517	48.2189	45.4125	17.8943	19.2811	16.7252	27.291	128.956	166.245	71.7207	112.299	138.504	139.371	65.7918	103.139	84.2231	126.461	112.098	56.2687
day 21	39.6404	5.07397	28.3503	16.1653	9.60076	36.515	35.4317	28.6432	41.5483	26.269	21.5151	30.2071	138.825	125.088	106.841	181.896	114.286	120.896	124.924	67.0417	54.7202	113.13	61.9995	85.2108
day 28	18.6122	36.383	16.3812	5.33399	21.6066	9.40376	43.2889	30.1492	21.5459	25.8729	44.4116	19.3631	153.893	187.909	140.518	101.216	130.554	121.909	130.857	78.7922	54.8304	50.1305	75.3797	103.056
day 35	22.9079	8.41232	13.1684	13.691	11.4602	24.8185	36.2201	37.6531	47.4123	25.9839	26.3812	17.2674	107.594	115.831	123.94	105.078	188.027	133.688	134.226	55.3371	78.7449	69.7097	67.2652	63.3069
day 42	21.3253	15.2889	25.07	8.64154	13.8644	22.3161	20.4942	38.3374	48.066	31.6455	33.2599	40.7619	119.292	199.232	114.589	91.6264	150.402	142.18	121.374	61.436	76.8931	91.0724	71.5158	40.4921
Figure 1B, serum AST:
	mock	mock	mock	mock	mock	mock	Ad-Ctrl	Ad-Ctrl	Ad-Ctrl	Ad-Ctrl	Ad-Ctrl	Ad-Ctrl	Ad-rcccDNA	Ad-rcccDNA	Ad-rcccDNA	Ad-rcccDNA	Ad-rcccDNA	Ad-rcccDNA	Ad-rcccDNA+EGCG	Ad-rcccDNA+EGCG	Ad-rcccDNA+EGCG	Ad-rcccDNA+EGCG	Ad-rcccDNA+EGCG	Ad-rcccDNA+EGCG
day 0	8.58919	20.115	27.7709	25.1539	7.31374	17.3838	34.7863	25.7616	17.3488	8.94879	47.3137	12.0605	170.279	233.665	158.253	217.883	260.448	189.773	165.198	191.729	199.814	195.333	191.927	269.958
day 7	31.9215	9.20654	25.7393	11.795	7.30249	12.6756	40.4674	16.927	15.8566	31.9947	31.7769	9.7335	264.564	211.975	236.75	174.309	167.332	229.389	152.965	225.458	163.313	119.396	168.051	146.093
day 14	16.3512	25.906	7.72189	30.3467	5.11135	26.1886	30.4315	13.7199	17.6376	47.9767	32.0329	22.9898	174.386	135.224	199.413	237.011	181.539	280.145	137.332	191.811	70.2995	129.54	215.969	161.304
day 21	31.4938	18.4353	24.7773	34.6251	5.24379	7.45931	33.4209	21.4176	25.3741	33.9114	57.0315	19.3482	173.056	194.245	213.233	237.808	172.514	295.091	83.134	161.577	73.3975	136.813	210.45	158.248
day 28	21.0295	21.9561	19.4971	21.4441	24.798	16.7199	9.45286	45.3919	31.7611	50.8669	19.3873	35.6656	220.083	179.281	138.828	288.604	241.1	256.32	126.788	185.419	115.111	201.481	61.2028	90.0037
day 35	20.4824	34.9467	14.0314	19.8081	16.3512	22.2378	52.2764	43.546	25.8007	32.2761	17.0314	45.2098	142.923	230.105	213.902	204.899	182.729	300.505	156.479	71.2451	90.3698	208.17	112.884	75.6512
day 42	32.2165	19.9931	10.7245	39.2714	8.38293	18.3242	41.7285	36.7773	48.8226	15.9132	49.7956	35.2385	175.471	316.95	204.838	201.023	151.28	231.205	109.542	84.9767	75.5452	163.66	60.8296	195.93
Figure 1C, HE fibrosis score:
Mock	Ad-ctrl	Ad-rcccDNA	Ad-rcccDNA+EGCG
0.598191	2.58628	8.47185	2.17216
1.86789	1.9489	4.49277	3.21258
0.676018	0.567304	6.05955	3.17136
0.467909	0.506946	3.38463	4.6159
0.519823	2.0131	5.65992	3.51435
1.87017	1.4288	7.74095	2.01783
Figure 1C, α-SMA positive area:
Mock	Ad-ctrl	Ad-rcccDNA	Ad-rcccDNA+EGCG
1.09819	0.586275	4.47185	3.17216
1.36789	0.948897	3.49277	1.21258
0.676018	2.0673	5.55955	2.87136
0.967909	0.806946	2.88463	2.0159
0.519823	1.4131	2.65992	1.51435
1.37017	1.4288	2.74095	0.917834
Figure 1C, Sirius red positive area:
Mock	Ad-ctrl	Ad-rcccDNA	Ad-rcccDNA+EGCG
1.09819	2.28627	8.45826	5.07785
0.86789	0.948897	9.54265	3.0172
0.676018	0.867304	8.91498	2.01177
0.467909	3.00695	4.53493	3.32362
1.51982	0.613098	3.56845	3.95336
1.37017	1.4288	6.03414	3.23427
Figure 1C, Masson positive area:
Mock	Ad-ctrl	Ad-rcccDNA	Ad-rcccDNA+EGCG
1.08868	1.96366	3.58462	4.72566
1.44161	0.903938	8.2593	4.4993
0.718539	0.591632	5.46199	3.24969
1.17221	3.03519	4.38938	1.2804
0.757707	0.583356	9.11046	2.58118
0.821255	1.12203	7.13026	1.94942
Figure 1D, relative expression of α-SMA, CoL 1A1, MMP2, TIMP1:
	Mock	Mock	Mock	Mock	Mock	Mock	Ad-control	Ad-control	Ad-control	Ad-control	Ad-control	Ad-control	AdrcccDNA+PBS	AdrcccDNA+PBS	AdrcccDNA+PBS	AdrcccDNA+PBS	AdrcccDNA+PBS	AdrcccDNA+PBS	AdrcccDNA+EGCG	AdrcccDNA+EGCG	AdrcccDNA+EGCG	AdrcccDNA+EGCG	AdrcccDNA+EGCG	AdrcccDNA+EGCG
α-SMA	0.69	1.44	0.62	1.3	1.11	0.84	1.27653	1.34116	1.588	1.06266	1.87268	0.840906	3.65149	5.221	6.20994	4.16986	3.09842	2.75048	2.20794	2.51853	3.53329	1.93525	1.39717	3.09903
Col 1a1	0.897831	0.745205	1.01601	1.17094	0.919381	1.25106	1.29892	0.885776	0.980457	1.80276	1.43728	1.37309	3.59417	2.55837	2.17645	1.87675	3.02158	2.90171	2.29099	1.8721	1.45483	1.51657	1.85338	1.12405
MMP2	1.26	0.8	0.68	1.01	0.92	1.32	0.779598	1.31962	1.7176	1.18325	0.840333	0.99178	3.57198	2.31062	2.0763	2.25649	2.93477	1.83966	1.54146	1.9661	1.5195	2.22125	1.38232	1.01463
TIMP1	1.14	0.89	0.84	1.31	0.65	1.17	1.01346	1.85217	1.26422	0.975377	0.958051	1.62004	2.56493	2.08253	2.01704	4.12824	3.45622	2.81869	2.60891	2.30769	1.77565	1.97408	1.67849	1.36887

## Sheet: Figure 2
Figure 2A,EGCG on IL-1β:
Mock	Ad-ctrl	Ad-rcccDNA	Ad-rcccDNA+EGCG
19.5	33.5	137.5	48.5
11	18.5	102	81.5
15.5	27	67.8	53.8
27.5	17.5	57.2	69
23	42.8	88.5	37.8
18	23.7	113	31.7
Figure 2B, EGCG on IL-18:
Mock	Ad-ctrl	Ad-rcccDNA	Ad-rcccDNA+EGCG
98	130	250	190
75	95	310	160
83	114	298	125
60	88	200	98
55	68	120	70
45	60	185	105
Figure 2C,Relative NLRP3 protein level						Relative pro-caspase-1 protein level						Relative p20 protein level						Relative p17 protein level
Mock	Ad-ctrl	Ad-rcccDNA	Ad-rcccDNA+EGCG			Mock	Ad-ctrl	Ad-rcccDNA	Ad-rcccDNA+EGCG			Mock	Ad-ctrl	Ad-rcccDNA	Ad-rcccDNA+EGCG			Mock	Ad-ctrl	Ad-rcccDNA	Ad-rcccDNA+EGCG
0.64	1.64	6.08	1.78			0.89	0.89	1.03	0.95			1.25	1.66	2.5	1.19			0.7	1.74	4.08	1.98
0.71	0.78	3.69	2.59			1.2	1.25	0.94	1.15			1.28	1.31	2.9	1.15			0.88	0.78	3.79	2.29
1.55	0.95	5.58	3.25			0.87	0.84	1.22	0.85			0.79	1.18	3.2	1.6			1.05	0.95	4.88	3.15
1.06	1.26	3.988	2.29			1.02	1.16	1.14	1.25			1.04	0.98	2.06	1.64			1.31	1.36	4.688	2.79
1.2	1.48	4.86	3.91			0.96	0.97	0.83	0.8			0.97	0.86	2.15	1.45			1.25	1.38	2.86	2.91
0.9	1.96	2.97	1.55			1.08	1.1	1.18	1.05			0.72	1.28	1.69	1.98			0.94	1.86	2.97	2.01
Figure 2D,EGCG on Caspase-1 activity
Mock	Ad-ctrl	Ad-rcccDNA	Ad-rcccDNA+EGCG
0.88	1.80292	3.88545	2.2545
0.62782	1.55365	2.49679	1.18556
0.754179	0.795815	2.22326	1.8962
1.31479	1.10818	3.16423	2.43577
1.07984	1.44851	2.12332	1.79725
1.50292	0.8872	2.28112	1.74307
Figure 2E,IL-1β VS IL-18				Figure 2F,IL-1β VS ALT				Figure 2G,IL-1β VS AST				Figure 2H,IL-1β VS α-SMA positive area				Figure 2I,IL-1β VS Sirius red positive area
137.5	250			137.5	119.292			137.5	175.471			137.5	4.47185			137.5	8.45826
102	310			102	199.232			102	316.95			102	3.49277			102	9.54265
67.8	298			67.8	114.589			67.8	204.838			67.8	5.55955			67.8	8.91498
57.2	200			57.2	91.6264			57.2	201.023			57.2	2.88463			57.2	4.53493
88.5	120			88.5	150.402			88.5	151.28			88.5	2.65992			88.5	3.56845
113	185			113	142.18			113	231.205			113	2.74095			113	6.03414
137	297			137	80.4865			137	262.348			137	5.47185			137	9.55826
69	269			69	120.127			69	165.735			69	1.89278			69	7.04265
120	320			120	157.214			120	226.647			120	6.05955			120	8.41498
105	215			105	151.83			105	207			105	1.50463			105	5.53493
75	175			75	185.696			75	109.448			75	3.65992			75	3.56845
88	188			88	96.7473			88	135.777			88	4.24095			88	7.53414
60.5	160.5			60.5	76			60.5	99			60.5	1.6			60.5	3.21
73.8	208			73.8	85			73.8	125			73.8	1.99			73.8	4.26
90.9	210.9			90.9	108			90.9	145			90.9	3.25			90.9	5.68
108	245			108	135			108	198			108	4.48			108	7.94
125	293.8			125	162			125	219			125	5.87			125	8.26
138.9	328.9			138.9	192			138.9	259			138.9	6.09			138.9	9.14
48.5	190			48.5	121.374			48.5	109.542			48.5	3.17216			48.5	5.07785
81.5	160			81.5	61.436			81.5	84.9767			81.5	1.21258			81.5	3.0172
53.8	125			53.8	76.8931			53.8	75.5452			53.8	2.87136			53.8	2.01177
69	98			69	91.0724			69	163.66			69	2.0159			69	3.32362
37.8	70			37.8	71.5158			37.8	60.8296			37.8	1.51435			37.8	3.95336
31.7	105			31.7	40.4921			31.7	195.93			31.7	0.917834			31.7	3.23427
79.3	89.3			79.3	95.889			79.3	80.3661			79.3	0.77216			79.3	5.87785
35.6	115.6			35.6	81.1157			35.6	90.1394			35.6	0.81258			35.6	2.0172
53.5	163.5			53.5	60.5423			53.5	140.614			53.5	1.97136			53.5	1.81177
69.5	179.5			69.5	40.9556			69.5	60.5442			69.5	1.0159			69.5	3.82362
45	98			45	43.5912			45	117.478			45	1.61435			45	2.95336
38.5	128.5			38.5	66.3201			38.5	95.0004			38.5	0.717834			38.5	2.23427
38	90.3			38	43.0045			38	66.792			38	0.75			38	1.28
40.8	98.9			40.8	45.3112			40.8	75.8133			40.8	0.8			40.8	2.1
48.9	108			48.9	56.8534			48.9	85.3567			48.9	0.9			48.9	2.7
50.3	140.8			50.3	67.9467			50.3	92.3896			50.3	0.95			50.3	2.9
58.2	158.2			58.2	72.0801			58.2	105.628			58.2	1.7			58.2	3.9
78.9	178.9			78.9	90.8979			78.9	133.346			78.9	2			78.9	5.9
48.5		190		48.5		121.374		48.5		109.542		48.5		3.17216		48.5		5.07785
81.5		160		81.5		61.436		81.5		84.9767		81.5		1.21258		81.5		3.0172
53.8		125		53.8		76.8931		53.8		75.5452		53.8		2.87136		53.8		2.01177
69		98		69		91.0724		69		163.66		69		2.0159		69		3.32362
37.8		70		37.8		71.5158		37.8		60.8296		37.8		1.51435		37.8		3.95336
31.7		105		31.7		40.4921		31.7		195.93		31.7		0.917834		31.7		3.23427
79.3		89.3		79.3		95.889		79.3		80.3661		79.3		0.77216		79.3		5.87785
35.6		115.6		35.6		81.1157		35.6		90.1394		35.6		0.81258		35.6		2.0172
53.5		163.5		53.5		60.5423		53.5		140.614		53.5		1.97136		53.5		1.81177
69.5		179.5		69.5		40.9556		69.5		60.5442		69.5		1.0159		69.5		3.82362
45		98		45		43.5912		45		117.478		45		1.61435		45		2.95336
38.5		128.5		38.5		66.3201		38.5		95.0004		38.5		0.717834		38.5		2.23427
38		90.3		38		43.0045		38		66.792		38		0.75		38		1.28
40.8		98.9		40.8		45.3112		40.8		75.8133		40.8		0.8		40.8		2.1
48.9		108		48.9		56.8534		48.9		85.3567		48.9		0.9		48.9		2.7
50.3		140.8		50.3		67.9467		50.3		92.3896		50.3		0.95		50.3		2.9
58.2		158.2		58.2		72.0801		58.2		105.628		58.2		1.7		58.2		3.9
78.9		178.9		78.9		90.8979		78.9		133.346		78.9		2.05		78.9		5.9
Figure 2J,IL-1β CKs both in PMHs and KCs
	Mock	Mock	Mock	Mock	Mock	Mock	Ad-control	Ad-control	Ad-control	Ad-control	Ad-control	Ad-control	Ad-rcccDNA	Ad-rcccDNA	Ad-rcccDNA	Ad-rcccDNA	Ad-rcccDNA	Ad-rcccDNA	Ad-rcccDNA+EGCG	Ad-rcccDNA+EGCG	Ad-rcccDNA+EGCG	Ad-rcccDNA+EGCG	Ad-rcccDNA+EGCG	Ad-rcccDNA+EGCG
PMHs	20	40	28	30	45	15	31	20	54	25	38	45	59	43	51	30	74	35	54	29	56	35	25	42
KC	60	55	78	68	90	73	115	80	60	90	85	98	230	120	190	155	210	175	135	115	80	125	70	90
Figure 2K,Relative NLRP3 protein levels both in PMHs and KCs
	Mock	Mock	Mock	Mock	Mock	Mock	Ad-control	Ad-control	Ad-control	Ad-control	Ad-control	Ad-control	Ad-rcccDNA	Ad-rcccDNA	Ad-rcccDNA	Ad-rcccDNA	Ad-rcccDNA	Ad-rcccDNA	Ad-rcccDNA+EGCG	Ad-rcccDNA+EGCG	Ad-rcccDNA+EGCG	Ad-rcccDNA+EGCG	Ad-rcccDNA+EGCG	Ad-rcccDNA+EGCG
PMHs	1.22	0.71	1.36	0.8	0.9	1.01	1.35	1.05	1.11	0.68	1.55	0.78	1.76	1.25	1.05	1.39	0.9	1.63	1.28	0.802	1.46	1.09	1.16	0.74
KC	0.98	1.03	0.73	1.37	0.87	1.23	1.556	0.8	1.33	0.96	1.15	1.8	4.82	3.3	5.26	3.95	5.05	3.29	1.09	2.05	2.63	2.96	3.03	1.31
Figure 2K,Relative procaspase-1 protein levels both in PMHs and KCs
	Mock	Mock	Mock	Mock	Mock	Mock	Ad-control	Ad-control	Ad-control	Ad-control	Ad-control	Ad-control	Ad-rcccDNA	Ad-rcccDNA	Ad-rcccDNA	Ad-rcccDNA	Ad-rcccDNA	Ad-rcccDNA	Ad-rcccDNA+EGCG	Ad-rcccDNA+EGCG	Ad-rcccDNA+EGCG	Ad-rcccDNA+EGCG	Ad-rcccDNA+EGCG	Ad-rcccDNA+EGCG
PMHs	1.18	0.9	1.05	0.86	0.95	1.1	1.2	0.9	1.08	0.97	1.18	0.85	1.22	1.03	0.87	0.89	0.98	1.15	1.17	0.96	1.01	1.13	0.82	0.88
KC	0.97	1.11	0.85	1	0.89	1.2	1.09	0.94	1.2	0.8	1.09	1	1.21	1.09	1.15	0.95	1.08	0.84	0.95	1.15	0.86	0.83	1.22	1.03
Figure 2K,Relative p20 protein levels both in PMHs and KCs
	Mock	Mock	Mock	Mock	Mock	Mock	Ad-control	Ad-control	Ad-control	Ad-control	Ad-control	Ad-control	Ad-rcccDNA	Ad-rcccDNA	Ad-rcccDNA	Ad-rcccDNA	Ad-rcccDNA	Ad-rcccDNA	Ad-rcccDNA+EGCG	Ad-rcccDNA+EGCG	Ad-rcccDNA+EGCG	Ad-rcccDNA+EGCG	Ad-rcccDNA+EGCG	Ad-rcccDNA+EGCG
PMHs	1.08	1.35	0.74	0.7	0.98	1.15	1.38	0.75	1.12	0.8	1.23	0.97	1.36	0.98	1.7	0.99	1.48	1.32	1.13	0.77	1.35	1.05	0.85	1.2
KC	0.95	1.18	0.72	1.34	0.81	1.05	1.55	0.83	1.43	0.92	1.68	1.12	3.98	3.87	3.04	2.68	3.68	2.58	2.35	1.89	1.45	1.58	2.16	2.7
Figure 2K,Relative p17 protein levels both in PMHs and KCs
	Mock	Mock	Mock	Mock	Mock	Mock	Ad-control	Ad-control	Ad-control	Ad-control	Ad-control	Ad-control	Ad-rcccDNA	Ad-rcccDNA	Ad-rcccDNA	Ad-rcccDNA	Ad-rcccDNA	Ad-rcccDNA	Ad-rcccDNA+EGCG	Ad-rcccDNA+EGCG	Ad-rcccDNA+EGCG	Ad-rcccDNA+EGCG	Ad-rcccDNA+EGCG	Ad-rcccDNA+EGCG
PMHs	1.08	0.8	1.33	0.68	0.92	1.19	1.34	0.76	1.21	0.84	1.6	0.98	1.85	1.3	1	1.64	0.92	1.48	1.49	0.85	1.13	1.06	1.31	0.91
KC	0.73	1.34	0.81	1.05	0.88	1.21	1.25	0.9	1.06	0.76	1.45	1.6	3.82	5	4.66	2.95	3.99	2.79	2.09	2.55	2.93	1.96	3.33	2.31

## Sheet: Figure 3
Figure 3A,EGCG on HMGB1 in mice serum
PBS	PBS	PBS	PBS	PBS	PBS	EGCG	EGCG	EGCG	EGCG	EGCG	EGCG
17.3	18.9	22.1	19.5	13.8	10.2	8.4	11.3	13.9	9.1	7.3	5.1
Figure 3B,HMGB1 VS IL-1β				Figure 3C,HMGB1 VS ALT				Figure 3D,HMGB1 VS sirius red (%)
17.3	137.5			17.3	119.292			17.3	8.45826
18.9	102			18.9	199.232			18.9	9.54265
22.1	67.8			22.1	114.589			22.1	8.91498
19.5	57.2			19.5	91.6264			19.5	4.53493
13.8	88.5			13.8	150.402			13.8	3.56845
10.2	113			10.2	142.18			10.2	6.03414
15.8	137			15.8	80.4865			15.8	9.55826
19.5	69			19.5	120.127			19.5	7.04265
24.8	120			24.8	157.214			24.8	8.41498
9.9	105			9.9	151.83			9.9	5.53493
12.9	75			12.9	185.696			12.9	3.56845
20.2	88			20.2	96.7473			20.2	7.53414
11.2	60.5			11.2	76			11.2	3.21
12.8	73.8			12.8	85			12.8	4.26
15.5	90.9			15.5	108			15.5	5.68
18.3	108			18.3	135			18.3	7.94
20.8	125			20.8	162			20.8	8.26
23.4	138.9			23.4	192			23.4	9.14
8.4	48.5			8.4	121.374			8.4	5.07785
11.3	81.5			11.3	61.436			11.3	3.0172
13.9	53.8			13.9	76.8931			13.9	2.01177
9.1	69			9.1	91.0724			9.1	3.32362
7.3	37.8			7.3	71.5158			7.3	3.95336
5.1	31.7			5.1	40.4921			5.1	3.23427
6.4	79.3			6.4	95.889			6.4	5.87785
8.9	35.6			8.9	81.1157			8.9	2.0172
13.89	53.5			13.89	60.5423			13.89	1.81177
11.5	69.5			11.5	40.9556			11.5	3.82362
6.35	45			6.35	43.5912			6.35	2.95336
7.22	38.5			7.22	66.3201			7.22	2.23427
5.98	38			5.98	43.0045			5.98	1.28
7.26	40.8			7.26	45.3112			7.26	2.1
8.93	48.9			8.93	56.8534			8.93	2.7
8.95	50.3			8.95	67.9467			8.95	2.9
11.56	58.2			11.56	72.0801			11.56	3.9
14.23	78.9			14.23	90.8979			14.23	5.9
8.4		48.5		8.4		121.374		8.4		5.07785
11.3		81.5		11.3		61.436		11.3		3.0172
13.9		53.8		13.9		76.8931		13.9		2.01177
9.1		69		9.1		91.0724		9.1		3.32362
7.3		37.8		7.3		71.5158		7.3		3.95336
5.1		31.7		5.1		40.4921		5.1		3.23427
6.4		79.3		6.4		95.889		6.4		5.87785
8.9		35.6		8.9		81.1157		8.9		2.0172
13.89		53.5		13.89		60.5423		13.89		1.81177
11.5		69.5		11.5		40.9556		11.5		3.82362
6.35		45		6.35		43.5912		6.35		2.95336
7.22		38.5		7.22		66.3201		7.22		2.23427
5.98		38		5.98		43.0045		5.98		1.28
7.26		40.8		7.26		45.3112		7.26		2.1
8.93		48.9		8.93		56.8534		8.93		2.7
8.95		50.3		8.95		67.9467		8.95		2.9
11.56		58.2		11.56		72.0801		11.56		3.9
14.23		78.9		14.23		90.8979		14.23		5.9
Figure 3E,EGCG on HMGB1 mRNA in liver tissue
PBS	PBS	PBS	PBS	PBS	PBS	EGCG	EGCG	EGCG	EGCG	EGCG	EGCG
110	121	85	98	81	105	106	93	99	85	95	125
							Figure 3M,		Figure 3N,		Figure 3O,		Figure 3P,
Figure 3F,EGCG on total HMGB1 in liver tissue
PBS	PBS	PBS	PBS	PBS	PBS	EGCG	EGCG	EGCG	EGCG	EGCG	EGCG
1.12	1.18	0.82	0.96	1.08	0.91	1.01	0.89	0.94	0.8	1.2	1.05
Figure 3G,EGCG-CYTO HMGB1 in liver tissue
PBS	PBS	PBS	PBS	PBS	PBS	EGCG	EGCG	EGCG	EGCG	EGCG	EGCG
1.2	1.18	1.08	0.85	1.05	0.9	0.4	0.76	0.55	0.5	0.53	0.66
Figure 3H,WB for EGCG on HMGB1 secretion
	without EGCG	without EGCG	without EGCG	without EGCG	without EGCG	without EGCG	with EGCG	with EGCG	with EGCG	with EGCG	with EGCG	with EGCG
KCs	1.02	0.93	0.96	1.13	1.11	0.85	1.05	0.86	0.74	1.11	0.9	0.95
PMHs	0.9	0.99	1.1	1.04	0.75	1.22	0.33	0.54	0.68	0.62	0.37	0.48
Figure 3H,WB for EGCG on intracellular HMGB1
	without EGCG	without EGCG	without EGCG	without EGCG	without EGCG	without EGCG	with EGCG	with EGCG	with EGCG	with EGCG	with EGCG	with EGCG
KCs	1.05	0.95	0.83	1.16	1.1	0.93	1.13	0.85	1	1.09	0.79	0.89
PMHs	0.94	1.06	0.89	1.11	1.15	0.85	0.88	1.04	0.93	0.8	1.14	0.95
Figure 3I,EGCG on supernatant HMGB1 level
KCs	KCs	KCs	KCs	KCs	KCs	KCs+EGCG	KCs+EGCG	KCs+EGCG	KCs+EGCG	KCs+EGCG	KCs+EGCG	PMHs	PMHs	PMHs	PMHs	PMHs	PMHs	PMHs+EGCG	PMHs+EGCG	PMHs+EGCG	PMHs+EGCG	PMHs+EGCG	PMHs+EGCG
3.9	3.15	2.01	2.55	3.39	2.33	3.2	2.015	1.69	2.86	2.44	2.57	6.57	9.5	8.57	8.02	5.85	7.28	4.51	5.56	2.81	2.3	3.2	3.54
Figure 3J,EGCG on HMGB1 cyto translocation
	without EGCG	without EGCG	without EGCG	without EGCG	without EGCG	without EGCG	with EGCG	with EGCG	with EGCG	with EGCG	with EGCG	with EGCG
KCs	1.02	0.93	0.98	1.12	1.17	0.78	1.01	0.9	0.7	1.15	0.8	1.05
PMHs	0.93	0.96	1.07	1.03	0.77	1.24	0.33	0.78	0.6	0.51	0.47	0.38
Figure 3K,WB for EGCG on HMGB1 secretion in AD38 cells
EGCG	0	0	0	12.5	12.5	12.5	25	25	25	50	50	50
	1.06	1.04	0.9	0.77	0.59	0.75	0.53	0.45	0.4	0.32	0.42	0.34
Figure 3K,WB for EGCG on intracellular HMGB1 in AD38 cells
EGCG	0	0	0	12.5	12.5	12.5	25	25	25	50	50	50
	1.09	0.94	0.95	0.96	0.93	1.15	1.12	1.08	0.92	1.14	0.89	0.92
Figure 3L,EGCG on supernatant HMGB1 level in AD38 cells
EGCG	0	0	0	12.5	12.5	12.5	25	25	25	50	50	50
	1510	1710	1408	1020	1252	1172	554	750	700	640	654	466
Figure 3M,EGCG on HMGB1 cyto translocation in AD38 cells
EGCG	0	0	0	12.5	12.5	12.5	25	25	25	50	50	50
	101	108	91	80	60	76	58	45	42	40	45	30
Figure 3N,WB for EGCG on HMGB1 secretion in PHHs
EGCG	0	0	0	12.5	12.5	12.5	25	25	25	50	50	50
	1.08	1.02	0.9	0.74	0.59	0.77	0.56	0.42	0.4	0.38	0.46	0.35
Figure 3N,WB for EGCG on intracellular HMGB1 in PHHs
EGCG	0	0	0	12.5	12.5	12.5	25	25	25	50	50	50
	1.04	1.06	0.9	0.94	1.14	1.08	1.11	0.92	1.06	1.15	0.93	1.05
Figure 3O,EGCG on supernatant HMGB1 level in PHHs
EGCG	0	0	0	12.5	12.5	12.5	25	25	25	50	50	50
	1270	1410	1168	876	1096	1018	540	720	686	636	594	526
Figure 3P,EGCG on HMGB1 cyto translocation in AD38 cells
EGCG	0	0	0	12.5	12.5	12.5	25	25	25	50	50	50
	1.01	1.05	0.93	0.75	0.7	0.87	0.4	0.55	0.57	0.35	0.45	0.49

## Sheet: Figure 4
Figure 4B. LC3 egcg induce autophagy in mice
vehicle	egcg
1.3	3.65
0.8	3.08
0.93	4.15
0.73	4.59
1.21	3.16
1.07	4.05
Figure 4B. p62 egcg induce autophagy in mice
vehicle	egcg
1.13	0.65
1.05	0.6
0.9	0.42
0.95	0.48
0.9	0.35
1.1	0.38
Figure 4D. LC3 in KCs and MPHs
	vehicle	vehicle	vehicle	vehicle	vehicle	vehicle	EGCG	EGCG	EGCG	EGCG	EGCG	EGCG
KCs	0.97	1.31	0.72	0.9	0.95	1.15	1.3	1.85	0.9	1.45	0.95	1.65
MPHs	1.32	1.09	0.87	0.77	0.98	1.2	3.89	3.02	4.1	3.6	4.5	3.79
Figure 4D.P62 in KCs and MPHs
	vehicle	vehicle	vehicle	vehicle	vehicle	vehicle	EGCG	EGCG	EGCG	EGCG	EGCG	EGCG
KCs	0.97	1.12	0.87	1.15	0.9	0.99	0.98	0.85	0.79	1.12	0.92	0.8
MPHs	1.2	0.77	0.93	1.12	0.89	1.09	0.4	0.36	0.5	0.56	0.7	0.45
Figure 4E.HepAD38 LC3
EGCG	0	0	0	12.5	12.5	12.5	25	25	25	50	50	50
	0.97	1.1	0.95	1.6	1.7	2.08	2.1	2.07	2.7	3.4	3.9	4.11
Figure 4E.HepAD38 P62
EGCG	0	0	0	12.5	12.5	12.5	25	25	25	50	50	50
	1.1	0.95	0.96	0.7	0.83	0.85	0.58	0.49	0.45	0.4	0.5	0.43
Figure 4I.HepAD38 leu-p62
HBV	HBV+EGCG	HBV+leu	HBV+EGCG+Leu
1.05	0.43	1.1	0.7
0.93	0.57	0.94	0.85
1.02	0.48	0.98	0.82
Figure 4J.HepAD38 leu supernatant HMGB1
HBV	EGCG	HBV+Leu	HBV+EGCG+Leu
845.36	408	842.5	635.3
693.85	369	761.9	725.5
754.29	330	648.76	573.6
Figure 4K.HepAD38 leu cyHMGB1
HBV	EGCG	HBV+Leu	HBV+EGCG+Leu
1.04	0.49	1.08	0.9
0.95	0.403	0.92	0.75
1.01	0.488	0.94	0.77
Figure 4M siATG5 p62
	HBV	HBV	HBV	EGCG	EGCG	EGCG	HBV+EGCG+sicontrol	HBV+EGCG+sicontrol	HBV+EGCG+sicontrol	HBV+EGCG+siATG5	HBV+EGCG+siATG5	HBV+EGCG+siATG5
	0.98	1.11	0.91	0.46	0.45	0.56	0.47	0.55	0.44	0.78	0.76	0.89
Figure 4N siATG5 supernatant HMGB1
HBV	EGCG	HBV+EGCG+sicontrol	HBV+EGCG+siATG5
825.36	400	402	632.3
699.85	378	331	729.5
794.99	330	358	568.6
Figure 4O siATG5 cyHMGB1
	HBV	HBV	HBV	EGCG	EGCG	EGCG	HBV+EGCG+sicontrol	HBV+EGCG+sicontrol	HBV+EGCG+sicontrol	HBV+EGCG+siATG5	HBV+EGCG+siATG5	HBV+EGCG+siATG5
	1.05	0.96	0.99	0.47	0.39	0.43	0.41	0.49	0.45	0.87	0.75	0.8

## Sheet: Figure 5
Figure 5B leu-p62
Ad-Ctrl	Ad-Ctrl	Ad-Ctrl	Ad-Ctrl	Ad-Ctrl	Ad-Ctrl	Ad-rcccDNA	Ad-rcccDNA	Ad-rcccDNA	Ad-rcccDNA	Ad-rcccDNA	Ad-rcccDNA	Ad-rcccDNA+EGCG	Ad-rcccDNA+EGCG	Ad-rcccDNA+EGCG	Ad-rcccDNA+EGCG	Ad-rcccDNA+EGCG	Ad-rcccDNA+EGCG	Ad-rcccDNA+Leu	Ad-rcccDNA+Leu	Ad-rcccDNA+Leu	Ad-rcccDNA+Leu	Ad-rcccDNA+Leu	Ad-rcccDNA+Leu	Ad-rcccDNA+Leu+EGCG	Ad-rcccDNA+Leu+EGCG	Ad-rcccDNA+EGCG+Leu	Ad-rcccDNA+EGCG+Leu	Ad-rcccDNA+EGCG+Leu	Ad-rcccDNA+EGCG+Leu
1.1	0.85	0.9	1.05	1.1	1.02	1.2	0.83	0.79	0.96	1.25	1.1	0.34	0.69	0.56	0.48	0.7	0.52	1.35	1.25	1.1	0.95	1.07	0.9	0.68	0.95	0.6	0.84	0.99	0.86
Figure 5C leu-serum HMGB1
Ad-control	Ad-rcccDNA	Ad-rcccDNA+egcg	Ad-rcccDNA+leupeptin	Ad-rcccDNA+egcg+leupeptin
5.28	15.8	6.4	20.8	11.8
3.38	19.5	8.9	10.2	13.5
5.93	24.8	13.89	18.7	20.9
7.635	9.9	11.5	13.4	15.9
6.6	12.9	6.35	24.2	18.2
4.14	20.2	7.22	16.1	12.9
Figure 5D leu-cyhmgb1
Ad-Ctrl	Ad-Ctrl	Ad-Ctrl	Ad-Ctrl	Ad-Ctrl	Ad-Ctrl	Ad-rcccDNA	Ad-rcccDNA	Ad-rcccDNA	Ad-rcccDNA	Ad-rcccDNA	Ad-rcccDNA	Ad-rcccDNA+EGCG	Ad-rcccDNA+EGCG	Ad-rcccDNA+EGCG	Ad-rcccDNA+EGCG	Ad-rcccDNA+EGCG	Ad-rcccDNA+EGCG	Ad-rcccDNA+Leu	Ad-rcccDNA+Leu	Ad-rcccDNA+Leu	Ad-rcccDNA+Leu	Ad-rcccDNA+Leu	Ad-rcccDNA+Leu	Ad-rcccDNA+Leu+EGCG	Ad-rcccDNA+Leu+EGCG	Ad-rcccDNA+EGCG+Leu	Ad-rcccDNA+EGCG+Leu	Ad-rcccDNA+EGCG+Leu	Ad-rcccDNA+EGCG+Leu
1.11	0.85	1.3	1.02	1	0.74	4.3	3.6	3.4	5	4.8	4.2	1.89	2.1	2.5	1.56	1.98	3	4.8	4.5	3.4	3.6	5.2	3.9	3.18	2.98	3.45	2.66	4.09	4.25
Figure 5E Leu-HMGB1 on PMH and KC
	AdrcccDNA	AdrcccDNA	AdrcccDNA	AdrcccDNA	AdrcccDNA	AdrcccDNA	AdrcccDNA+EGCG	AdrcccDNA+EGCG	AdrcccDNA+EGCG	AdrcccDNA+EGCG	AdrcccDNA+EGCG	AdrcccDNA+EGCG	AdrcccDNA+Leupeptin	AdrcccDNA+Leupeptin	AdrcccDNA+Leupeptin	AdrcccDNA+Leupeptin	AdrcccDNA+Leupeptin	AdrcccDNA+Leupeptin	AdrcccDNA+EGCG+Leupeptin	AdrcccDNA+EGCG+Leupeptin	AdrcccDNA+EGCG+Leupeptin	AdrcccDNA+EGCG+Leupeptin	AdrcccDNA+EGCG+Leupeptin	AdrcccDNA+EGCG+Leupeptin
PMHs	697	910	957	702	595	798	541	486	381	260	290	304	717	859	917	685	584	765	691	636	541	490	430	454
KC	290	385	220	205	369	273	300	220	189	386	214	267	310	365	215	198	379	280	310	230	199	396	224	277
Figure 5F Leu-IL-1β on PMH and KC
	AdrcccDNA	AdrcccDNA	AdrcccDNA	AdrcccDNA	AdrcccDNA	AdrcccDNA	AdrcccDNA+EGCG	AdrcccDNA+EGCG	AdrcccDNA+EGCG	AdrcccDNA+EGCG	AdrcccDNA+EGCG	AdrcccDNA+EGCG	AdrcccDNA+Leupeptin	AdrcccDNA+Leupeptin	AdrcccDNA+Leupeptin	AdrcccDNA+Leupeptin	AdrcccDNA+Leupeptin	AdrcccDNA+Leupeptin	AdrcccDNA+EGCG+Leupeptin	AdrcccDNA+EGCG+Leupeptin	AdrcccDNA+EGCG+Leupeptin	AdrcccDNA+EGCG+Leupeptin	AdrcccDNA+EGCG+Leupeptin	AdrcccDNA+EGCG+Leupeptin
PMHs	65	30	59	38	84	40	62	33	75	45	35	22	60	53	31	70	81	25	38	63	50	40	35	72
KC	240	139	175	145	209	190	135	108	87	110	76	97	235	155	180	140	215	161	138	186	120	165	118	158
Figure 5G leu-NLRP3
Ad-Ctrl	Ad-Ctrl	Ad-Ctrl	Ad-Ctrl	Ad-Ctrl	Ad-Ctrl	Ad-rcccDNA	Ad-rcccDNA	Ad-rcccDNA	Ad-rcccDNA	Ad-rcccDNA	Ad-rcccDNA	Ad-rcccDNA+EGCG	Ad-rcccDNA+EGCG	Ad-rcccDNA+EGCG	Ad-rcccDNA+EGCG	Ad-rcccDNA+EGCG	Ad-rcccDNA+EGCG	Ad-rcccDNA+Leu	Ad-rcccDNA+Leu	Ad-rcccDNA+Leu	Ad-rcccDNA+Leu	Ad-rcccDNA+Leu	Ad-rcccDNA+Leu	Ad-rcccDNA+Leu+EGCG	Ad-rcccDNA+Leu+EGCG	Ad-rcccDNA+EGCG+Leu	Ad-rcccDNA+EGCG+Leu	Ad-rcccDNA+EGCG+Leu	Ad-rcccDNA+EGCG+Leu
0.85	1.28	0.64	1.06	1.23	0.96	4.79	2.83	4.5	3.55	3.69	2.99	1.16	1.95	2.16	1.89	1.48	2.2	4.71	2.79	3.75	4.25	3.59	2.99	2.05	3.26	2.25	2.56	2.89	3.48
Figure 5G leu-p17
Ad-Ctrl	Ad-Ctrl	Ad-Ctrl	Ad-Ctrl	Ad-Ctrl	Ad-Ctrl	Ad-rcccDNA	Ad-rcccDNA	Ad-rcccDNA	Ad-rcccDNA	Ad-rcccDNA	Ad-rcccDNA	Ad-rcccDNA+EGCG	Ad-rcccDNA+EGCG	Ad-rcccDNA+EGCG	Ad-rcccDNA+EGCG	Ad-rcccDNA+EGCG	Ad-rcccDNA+EGCG	Ad-rcccDNA+Leu	Ad-rcccDNA+Leu	Ad-rcccDNA+Leu	Ad-rcccDNA+Leu	Ad-rcccDNA+Leu	Ad-rcccDNA+Leu	Ad-rcccDNA+Leu+EGCG	Ad-rcccDNA+Leu+EGCG	Ad-rcccDNA+EGCG+Leu	Ad-rcccDNA+EGCG+Leu	Ad-rcccDNA+EGCG+Leu	Ad-rcccDNA+EGCG+Leu
0.79	1.26	0.74	1.21	0.86	1.14	4.69	2.93	4.2	3.75	3.89	2.89	1.26	2.45	2.36	2.19	1.68	2	3.99	4.39	3.79	3.55	3.89	2.99	2.95	3.56	3.35	2.36	2.69	3.48
Figure 5G leu-p20
Ad-Ctrl	Ad-Ctrl	Ad-Ctrl	Ad-Ctrl	Ad-Ctrl	Ad-Ctrl	Ad-rcccDNA	Ad-rcccDNA	Ad-rcccDNA	Ad-rcccDNA	Ad-rcccDNA	Ad-rcccDNA	Ad-rcccDNA+EGCG	Ad-rcccDNA+EGCG	Ad-rcccDNA+EGCG	Ad-rcccDNA+EGCG	Ad-rcccDNA+EGCG	Ad-rcccDNA+EGCG	Ad-rcccDNA+Leu	Ad-rcccDNA+Leu	Ad-rcccDNA+Leu	Ad-rcccDNA+Leu	Ad-rcccDNA+Leu	Ad-rcccDNA+Leu	Ad-rcccDNA+Leu+EGCG	Ad-rcccDNA+Leu+EGCG	Ad-rcccDNA+EGCG+Leu	Ad-rcccDNA+EGCG+Leu	Ad-rcccDNA+EGCG+Leu	Ad-rcccDNA+EGCG+Leu
0.81	1.3	1.1	0.75	1.16	0.86	4.3	3.7	2.9	4	3.8	3.5	1.39	1.79	2.1	1.46	1.78	2.68	3.9	3.8	2.8	3.4	4	3.78	2.89	2.46	3.05	2.66	3.45	3.58
Figure 5G leu-proCASP1
Ad-Ctrl	Ad-Ctrl	Ad-Ctrl	Ad-Ctrl	Ad-Ctrl	Ad-Ctrl	Ad-rcccDNA	Ad-rcccDNA	Ad-rcccDNA	Ad-rcccDNA	Ad-rcccDNA	Ad-rcccDNA	Ad-rcccDNA+EGCG	Ad-rcccDNA+EGCG	Ad-rcccDNA+EGCG	Ad-rcccDNA+EGCG	Ad-rcccDNA+EGCG	Ad-rcccDNA+EGCG	Ad-rcccDNA+Leu	Ad-rcccDNA+Leu	Ad-rcccDNA+Leu	Ad-rcccDNA+Leu	Ad-rcccDNA+Leu	Ad-rcccDNA+Leu	Ad-rcccDNA+Leu+EGCG	Ad-rcccDNA+Leu+EGCG	Ad-rcccDNA+EGCG+Leu	Ad-rcccDNA+EGCG+Leu	Ad-rcccDNA+EGCG+Leu	Ad-rcccDNA+EGCG+Leu
0.89	1.16	0.84	1.13	1.04	0.94	0.82	1.23	0.87	1.18	0.97	1.08	1.07	0.95	1.21	0.89	0.86	1.1	0.91	1.25	1.02	0.83	1.07	1.1	1.01	1.05	0.8	1.2	0.92	1.12
Figure 5H leu-serum IL-1β
Ad-control	Ad-rcccDNA	Ad-rcccDNA+egcg	Ad-rcccDNA+leupeptin	Ad-rcccDNA+egcg+leupeptin
36.5	137	79.3	136	111.5
28.5	69	35.6	80	89
19	120	53.5	110	92.8
17.5	105	69.5	98	79.8
30.8	75	45	85	78.2
21.7	88	38.5	99	65
Figure 5J siSTG5-P62
Ad-Ctrl	Ad-Ctrl	Ad-Ctrl	Ad-Ctrl	Ad-Ctrl	Ad-Ctrl	Ad-rcccDNA	Ad-rcccDNA	Ad-rcccDNA	Ad-rcccDNA	Ad-rcccDNA	Ad-rcccDNA	Ad-rcccDNA+EGCG	Ad-rcccDNA+EGCG	Ad-rcccDNA+EGCG	Ad-rcccDNA+EGCG	Ad-rcccDNA+EGCG	Ad-rcccDNA+EGCG	Ad-rcccDNA+sicrtl	Ad-rcccDNA+sicrtl	Ad-rcccDNA+sicrtl	Ad-rcccDNA+sicrtl	Ad-rcccDNA+sicrtl	Ad-rcccDNA+sicrtl	Ad-rcccDNA+si-ATG5+EGCG	Ad-rcccDNA+EGCG+si-ATG5	Ad-rcccDNA+EGCG+si-ATG5	Ad-rcccDNA+EGCG+si-ATG5	Ad-rcccDNA+EGCG+si-ATG5	Ad-rcccDNA+EGCG+si-ATG5
1.08	1.03	0.92	0.95	1.02	1	1.2	0.8	1.25	0.9	1	0.85	0.46	0.61	0.36	0.75	0.48	0.64	0.46	0.59	0.41	0.63	0.52	0.39	0.91	0.73	0.65	0.99	0.65	0.8
Figure 5K siATG5-serum HMGB1
Ad-control	Ad-rcccDNA	Ad-rcccDNA+egcg	Ad-rcccDNA+EGCG+si control	Ad-rcccDNA+egcg+siATG5
5.178	18.3	6.25	5.98	15.9
4.19	20.8	9.65	14.23	19.8
3.93	23.4	13.98	11.56	11.3
6.345	15.5	11.89	8.95	14.8
6.05	12.8	7.65	7.26	17.7
4.84	11.2	8.25	8.93	14.1
Figure 5L siATG5-cyhmgb1
Ad-Ctrl	Ad-Ctrl	Ad-Ctrl	Ad-Ctrl	Ad-Ctrl	Ad-Ctrl	Ad-rcccDNA	Ad-rcccDNA	Ad-rcccDNA	Ad-rcccDNA	Ad-rcccDNA	Ad-rcccDNA	Ad-rcccDNA+EGCG	Ad-rcccDNA+EGCG	Ad-rcccDNA+EGCG	Ad-rcccDNA+EGCG	Ad-rcccDNA+EGCG	Ad-rcccDNA+EGCG	Ad-rcccDNA+sicrtl	Ad-rcccDNA+sicrtl	Ad-rcccDNA+sicrtl	Ad-rcccDNA+sicrtl	Ad-rcccDNA+sicrtl	Ad-rcccDNA+sicrtl	Ad-rcccDNA+si-ATG5+EGCG	Ad-rcccDNA+EGCG+si-ATG5	Ad-rcccDNA+EGCG+si-ATG5	Ad-rcccDNA+EGCG+si-ATG5	Ad-rcccDNA+EGCG+si-ATG5	Ad-rcccDNA+EGCG+si-ATG5
0.76	1.23	0.95	0.8	1.2	1.06	4.7	3.6	3.5	4.9	4.5	4.1	1.79	2.32	1.85	2.16	2.98	2.67	2.15	2.65	2.48	1.48	1.29	3.15	3.72	2.59	2.99	3.38	3.45	3.09
Figure 5M siATG5-HMGB1 on PMH and KC
	AdrcccDNA	AdrcccDNA	AdrcccDNA	AdrcccDNA	AdrcccDNA	AdrcccDNA	AdrcccDNA+EGCG	AdrcccDNA+EGCG	AdrcccDNA+EGCG	AdrcccDNA+EGCG	AdrcccDNA+EGCG	AdrcccDNA+EGCG	AdrcccDNA+sicontrol	AdrcccDNA+sicontrol	AdrcccDNA+sicontrol	AdrcccDNA+sicontrol	AdrcccDNA+sicontrol	AdrcccDNA+sicontrol	AdrcccDNA+EGCG+siATG5	AdrcccDNA+EGCG+siATG5	AdrcccDNA+EGCG+siATG5	AdrcccDNA+EGCG+siATG5	AdrcccDNA+EGCG+siATG5	AdrcccDNA+EGCG+siATG5
PMHs	687	905	967	712	555	818	511	446	381	240	300	354	397	539	197	365	484	245	661	786	401	470	490	554
KC	320	355	250	215	399	283	288	320	179	386	204	257	210	385	225	188	365	291	355	253	189	408	266	299
Figure 5N siATG5-serum IL-1β
Ad-control	Ad-rcccDNA	Ad-rcccDNA+egcg	Ad-rcccDNA+EGCG+si control	Ad-rcccDNA+egcg+siATG5
29.65	138.9	55.5	58.2	87.6
21.54	125	60.54	78.9	93.9
17.8	73.8	49.8	48.9	118.3
33.6	60.5	79	50.3	85.8
37.8	90.9	41.5	40.8	70.9
30	108	33.7	38	60.8
Figure 5O siATG5-NLRP3
Ad-Ctrl	Ad-Ctrl	Ad-Ctrl	Ad-Ctrl	Ad-Ctrl	Ad-Ctrl	Ad-rcccDNA	Ad-rcccDNA	Ad-rcccDNA	Ad-rcccDNA	Ad-rcccDNA	Ad-rcccDNA	Ad-rcccDNA+EGCG	Ad-rcccDNA+EGCG	Ad-rcccDNA+EGCG	Ad-rcccDNA+EGCG	Ad-rcccDNA+EGCG	Ad-rcccDNA+EGCG	Ad-rcccDNA+sicrtl	Ad-rcccDNA+sicrtl	Ad-rcccDNA+sicrtl	Ad-rcccDNA+sicrtl	Ad-rcccDNA+sicrtl	Ad-rcccDNA+sicrtl	Ad-rcccDNA+si-ATG5+EGCG	Ad-rcccDNA+EGCG+si-ATG5	Ad-rcccDNA+EGCG+si-ATG5	Ad-rcccDNA+EGCG+si-ATG5	Ad-rcccDNA+EGCG+si-ATG5	Ad-rcccDNA+EGCG+si-ATG5
0.83	1.21	0.75	1.15	1.09	0.97	4.28	3.66	2.88	3.57	3.29	4.56	1.39	2.58	1.85	1.26	2.05	1.66	2.09	1.38	1.58	2.54	1.89	1.29	3.19	3.59	2.69	2.25	2.99	1.96
Figure 5O siATG5-p17
Ad-Ctrl	Ad-Ctrl	Ad-Ctrl	Ad-Ctrl	Ad-Ctrl	Ad-Ctrl	Ad-rcccDNA	Ad-rcccDNA	Ad-rcccDNA	Ad-rcccDNA	Ad-rcccDNA	Ad-rcccDNA	Ad-rcccDNA+EGCG	Ad-rcccDNA+EGCG	Ad-rcccDNA+EGCG	Ad-rcccDNA+EGCG	Ad-rcccDNA+EGCG	Ad-rcccDNA+EGCG	Ad-rcccDNA+sicrtl	Ad-rcccDNA+sicrtl	Ad-rcccDNA+sicrtl	Ad-rcccDNA+sicrtl	Ad-rcccDNA+sicrtl	Ad-rcccDNA+sicrtl	Ad-rcccDNA+si-ATG5+EGCG	Ad-rcccDNA+EGCG+si-ATG5	Ad-rcccDNA+EGCG+si-ATG5	Ad-rcccDNA+EGCG+si-ATG5	Ad-rcccDNA+EGCG+si-ATG5	Ad-rcccDNA+EGCG+si-ATG5
0.79	1.31	0.69	1.21	1.06	0.94	4.18	3.86	2.98	3.57	2.79	4.06	1.59	2.68	1.95	1.26	2.55	2.06	2.69	1.69	1.58	2.14	2.49	2.09	2.99	2.39	2.59	3.45	3.09	2.56
Figure 5O siATG5-p20
Ad-Ctrl	Ad-Ctrl	Ad-Ctrl	Ad-Ctrl	Ad-Ctrl	Ad-Ctrl	Ad-rcccDNA	Ad-rcccDNA	Ad-rcccDNA	Ad-rcccDNA	Ad-rcccDNA	Ad-rcccDNA	Ad-rcccDNA+EGCG	Ad-rcccDNA+EGCG	Ad-rcccDNA+EGCG	Ad-rcccDNA+EGCG	Ad-rcccDNA+EGCG	Ad-rcccDNA+EGCG	Ad-rcccDNA+sicrtl	Ad-rcccDNA+sicrtl	Ad-rcccDNA+sicrtl	Ad-rcccDNA+sicrtl	Ad-rcccDNA+sicrtl	Ad-rcccDNA+sicrtl	Ad-rcccDNA+si-ATG5+EGCG	Ad-rcccDNA+EGCG+si-ATG5	Ad-rcccDNA+EGCG+si-ATG5	Ad-rcccDNA+EGCG+si-ATG5	Ad-rcccDNA+EGCG+si-ATG5	Ad-rcccDNA+EGCG+si-ATG5
0.68	1.28	1.05	1.19	0.81	1	4.6	2.78	3.9	4.3	3.6	3.85	1.35	1.49	2.65	2.06	2.61	2.15	2.4	2.16	2.21	2.74	1.29	1.35	2.39	3.06	3.39	3.28	3.68	2.48
Figure 5O siATG5-proCASP1
Ad-Ctrl	Ad-Ctrl	Ad-Ctrl	Ad-Ctrl	Ad-Ctrl	Ad-Ctrl	Ad-rcccDNA	Ad-rcccDNA	Ad-rcccDNA	Ad-rcccDNA	Ad-rcccDNA	Ad-rcccDNA	Ad-rcccDNA+EGCG	Ad-rcccDNA+EGCG	Ad-rcccDNA+EGCG	Ad-rcccDNA+EGCG	Ad-rcccDNA+EGCG	Ad-rcccDNA+EGCG	Ad-rcccDNA+sicrtl	Ad-rcccDNA+sicrtl	Ad-rcccDNA+sicrtl	Ad-rcccDNA+sicrtl	Ad-rcccDNA+sicrtl	Ad-rcccDNA+sicrtl	Ad-rcccDNA+si-ATG5+EGCG	Ad-rcccDNA+EGCG+si-ATG5	Ad-rcccDNA+EGCG+si-ATG5	Ad-rcccDNA+EGCG+si-ATG5	Ad-rcccDNA+EGCG+si-ATG5	Ad-rcccDNA+EGCG+si-ATG5
0.94	1.01	1.05	1.14	0.9	0.98	1.16	0.89	1.02	1.11	1.08	0.92	1.09	0.91	0.89	1.17	1.04	1	1.06	0.86	0.93	1.19	1.08	1	0.96	1.06	1.14	1.16	0.86	1
Figure 5P siATG5-IL-1β on PMH and KC
	AdrcccDNA	AdrcccDNA	AdrcccDNA	AdrcccDNA	AdrcccDNA	AdrcccDNA	AdrcccDNA+EGCG	AdrcccDNA+EGCG	AdrcccDNA+EGCG	AdrcccDNA+EGCG	AdrcccDNA+EGCG	AdrcccDNA+EGCG	AdrcccDNA+sicontrol	AdrcccDNA+sicontrol	AdrcccDNA+sicontrol	AdrcccDNA+sicontrol	AdrcccDNA+sicontrol	AdrcccDNA+sicontrol	AdrcccDNA+EGCG+siATG5	AdrcccDNA+EGCG+siATG5	AdrcccDNA+EGCG+siATG5	AdrcccDNA+EGCG+siATG5	AdrcccDNA+EGCG+siATG5	AdrcccDNA+EGCG+siATG5
PMHs	69	26	57	41	83	39	70	34	61	47	41	24	55	68	29	47	61	17	56	47	69	37	30	64
KC	255	133	181	140	219	195	95	138	83	116	98	109	137	105	88	94	85	111	135	220	137	123	106	176

## Sheet: Figure 6
Figure 6B, ALT
AdrcccDNA	AdrcccDNA	AdrcccDNA	AdrcccDNA	AdrcccDNA	AdrcccDNA	AdrcccDNA+EGCG	AdrcccDNA+EGCG	AdrcccDNA+EGCG	AdrcccDNA+EGCG	AdrcccDNA+EGCG	AdrcccDNA+EGCG	AdrcccDNA+EGCG+Leupetin	AdrcccDNA+EGCG+Leupetin	AdrcccDNA+EGCG+Leupetin	AdrcccDNA+EGCG+Leupetin	AdrcccDNA+EGCG+Leupetin	AdrcccDNA+EGCG+Leupetin	AdrcccDNA+EGCG+sicontrol	AdrcccDNA+EGCG+sicontrol	AdrcccDNA+EGCG+sicontrol	AdrcccDNA+EGCG+sicontrol	AdrcccDNA+EGCG+sicontrol	AdrcccDNA+EGCG+sicontrol	AdrcccDNA+EGCG+siATG5	AdrcccDNA+EGCG+siATG5	AdrcccDNA+EGCG+siATG5	AdrcccDNA+EGCG+siATG5	AdrcccDNA+EGCG+siATG5	AdrcccDNA+EGCG+siATG5
80.4865	120.127	157.214	151.83	185.696	96.7473	95.889	81.1157	60.5423	40.9556	43.5912	66.3201	152.369	110.283	82.0961	130.522	117.23	93.6463	90.8979	67.9467	43.0045	45.3112	56.8534	72.0801	153.92	130.853	113.324	105.4	85.2756	100.044
Figure 6C, ALT
AdrcccDNA	AdrcccDNA	AdrcccDNA	AdrcccDNA	AdrcccDNA	AdrcccDNA	AdrcccDNA+EGCG	AdrcccDNA+EGCG	AdrcccDNA+EGCG	AdrcccDNA+EGCG	AdrcccDNA+EGCG	AdrcccDNA+EGCG	AdrcccDNA+EGCG+Leupetin	AdrcccDNA+EGCG+Leupetin	AdrcccDNA+EGCG+Leupetin	AdrcccDNA+EGCG+Leupetin	AdrcccDNA+EGCG+Leupetin	AdrcccDNA+EGCG+Leupetin	AdrcccDNA+EGCG+sicontrol	AdrcccDNA+EGCG+sicontrol	AdrcccDNA+EGCG+sicontrol	AdrcccDNA+EGCG+sicontrol	AdrcccDNA+EGCG+sicontrol	AdrcccDNA+EGCG+sicontrol	AdrcccDNA+EGCG+siATG5	AdrcccDNA+EGCG+siATG5	AdrcccDNA+EGCG+siATG5	AdrcccDNA+EGCG+siATG5	AdrcccDNA+EGCG+siATG5	AdrcccDNA+EGCG+siATG5
80.4865	120.127	157.214	151.83	185.696	96.7473	95.889	81.1157	60.5423	40.9556	43.5912	66.3201	152.369	110.283	82.0961	130.522	117.23	93.6463	90.8979	67.9467	43.0045	45.3112	56.8534	72.0801	153.92	130.853	113.324	105.4	85.2756	100.044
_Figure 6D, HE-fibrosis score
Ad-rcccDNA	Ad-rcccDNA+EGCG	Ad-rcccDNA+EGCG+Leupeptin	Ad-rcccDNA+EGCG+sicontrol	Ad-rcccDNA+EGCG+siATG5
8.91855	2.17216	5.8	2.9	7.6
6.99277	3.21258	4.6	4.35	6.2
4.35955	3.17136	3.7	3.2	5.2
6.28463	4.6159	5.1	2.39	3.9
3.45992	3.51435	6.8	3.43	4.8
7.94095	2.01783	7.5	2.75	5.4
_Figure 6E Positive area of α-SMA
Ad-rcccDNA	Ad-rcccDNA+EGCG	Ad-rcccDNA+EGCG+Leupeptin	Ad-rcccDNA+EGCG+sicontrol	Ad-rcccDNA+EGCG+siATG5
5.47185	0.77216	4.52	0.8	4.5
1.89278	0.81258	2.52	0.75	5.2
6.05955	1.97136	1.92	0.9	2.6
1.50463	1.0159	2.12	2	3.9
3.65992	1.61435	5.22	1.7	2
4.24095	0.717834	3.82	0.95	1.9
_Figure 6F PPositive area of Masson
Ad-rcccDNA	Ad-rcccDNA+EGCG	Ad-rcccDNA+EGCG+Leupeptin	Ad-rcccDNA+EGCG+sicontrol	Ad-rcccDNA+EGCG+siATG5
4.58462	4.02566	6.5	4.9	8.5
9.0593	4.8993	7.4	4.1	6.3
8.56199	3.44969	8.9	2.9	7.6
3.98938	1.6804	5.8	3.3	5.5
9.71046	2.78118	4.4	1.55	4.14
7.03026	1.74942	3.6	1.86	4.7
_Figure 6F Positive area of Sirius red
Ad-rcccDNA	Ad-rcccDNA+EGCG	Ad-rcccDNA+EGCG+Leupeptin	Ad-rcccDNA+EGCG+sicontrol	Ad-rcccDNA+EGCG+siATG5
9.55826	5.87785	6.8	5.9	8.1
7.04265	2.0172	8	3.9	7.1
8.41498	1.81177	6.3	2.1	4.8
5.53493	3.82362	5.9	1.28	5.2
3.56845	2.95336	5.5	2.7	4.2
7.53414	2.23427	3.4	2.9	6.5
Figure 6G SMA
	AdrcccDNA	AdrcccDNA	AdrcccDNA	AdrcccDNA	AdrcccDNA	AdrcccDNA	AdrcccDNA+EGCG	AdrcccDNA+EGCG	AdrcccDNA+EGCG	AdrcccDNA+EGCG	AdrcccDNA+EGCG	AdrcccDNA+EGCG	AdrcccDNA+EGCG+leupeptin	AdrcccDNA+EGCG+leupeptin	AdrcccDNA+EGCG+leupeptin	AdrcccDNA+EGCG+leupeptin	AdrcccDNA+EGCG+leupeptin	AdrcccDNA+EGCG+leupeptin	AdrcccDNA+EGCG+sicontrol	AdrcccDNA+EGCG+sicontrol	AdrcccDNA+EGCG+sicontrol	AdrcccDNA+EGCG+sicontrol	AdrcccDNA+EGCG+sicontrol	AdrcccDNA+EGCG+sicontrol	AdrcccDNA+EGCG+siATG5	AdrcccDNA+EGCG+siATG5	AdrcccDNA+EGCG+siATG5	AdrcccDNA+EGCG+siATG5	AdrcccDNA+EGCG+siATG5	AdrcccDNA+EGCG+siATG5
α-SMA	4.2886	6.84333	3.16687	5.99383	4.99742	2.87353	3.11041	3.30361	1.29058	2.14749	1.69016	2.43153	3.51581	4.89967	5.69532	3.85649	2.98343	5.15614	2.67752	3.3416	1.38979	3.11581	1.21352	1.99949	3.97452	5.23461	5.65912	3.68762	4.70344	2.96795
__Figure 6H COL1A1
	AdrcccDNA	AdrcccDNA	AdrcccDNA	AdrcccDNA	AdrcccDNA	AdrcccDNA	AdrcccDNA+EGCG	AdrcccDNA+EGCG	AdrcccDNA+EGCG	AdrcccDNA+EGCG	AdrcccDNA+EGCG	AdrcccDNA+EGCG	AdrcccDNA+EGCG+leupeptin	AdrcccDNA+EGCG+leupeptin	AdrcccDNA+EGCG+leupeptin	AdrcccDNA+EGCG+leupeptin	AdrcccDNA+EGCG+leupeptin	AdrcccDNA+EGCG+leupeptin	AdrcccDNA+EGCG+sicontrol	AdrcccDNA+EGCG+sicontrol	AdrcccDNA+EGCG+sicontrol	AdrcccDNA+EGCG+sicontrol	AdrcccDNA+EGCG+sicontrol	AdrcccDNA+EGCG+sicontrol	AdrcccDNA+EGCG+siATG5	AdrcccDNA+EGCG+siATG5	AdrcccDNA+EGCG+siATG5	AdrcccDNA+EGCG+siATG5	AdrcccDNA+EGCG+siATG5	AdrcccDNA+EGCG+siATG5
COL1A1	2.42388	4.04509	3.54642	2.9758	2.16351	3.79221	2.2868	1.46196	2.61454	1.79358	1.36683	1.27912	2.09678	2.66271	2.99567	3.49989	2.79909	3.1246	2.29958	1.18131	1.1926	2.58293	1.75313	1.3675	3.27963	2.63042	2.06737	3.06704	2.47839	3.45007
Figure 6I MMP2
	AdrcccDNA	AdrcccDNA	AdrcccDNA	AdrcccDNA	AdrcccDNA	AdrcccDNA	AdrcccDNA+EGCG	AdrcccDNA+EGCG	AdrcccDNA+EGCG	AdrcccDNA+EGCG	AdrcccDNA+EGCG	AdrcccDNA+EGCG	AdrcccDNA+EGCG+leupeptin	AdrcccDNA+EGCG+leupeptin	AdrcccDNA+EGCG+leupeptin	AdrcccDNA+EGCG+leupeptin	AdrcccDNA+EGCG+leupeptin	AdrcccDNA+EGCG+leupeptin	AdrcccDNA+EGCG+sicontrol	AdrcccDNA+EGCG+sicontrol	AdrcccDNA+EGCG+sicontrol	AdrcccDNA+EGCG+sicontrol	AdrcccDNA+EGCG+sicontrol	AdrcccDNA+EGCG+sicontrol	AdrcccDNA+EGCG+siATG5	AdrcccDNA+EGCG+siATG5	AdrcccDNA+EGCG+siATG5	AdrcccDNA+EGCG+siATG5	AdrcccDNA+EGCG+siATG5	AdrcccDNA+EGCG+siATG5
MMP2	2.93065	3.95759	1.90501	3.5882	2.36043	2.05305	2.15059	1.33099	1.40763	1.69434	1.2375	2.04086	2.43906	2.69704	2.15446	3.1082	1.95652	2.95898	1.35508	1.12878	1.4134	1.50939	1.96124	2.14316	2.45037	2.21148	1.89877	3.09548	2.68195	2.65673
_Figure 6J TIMP
	AdrcccDNA	AdrcccDNA	AdrcccDNA	AdrcccDNA	AdrcccDNA	AdrcccDNA	AdrcccDNA+EGCG	AdrcccDNA+EGCG	AdrcccDNA+EGCG	AdrcccDNA+EGCG	AdrcccDNA+EGCG	AdrcccDNA+EGCG	AdrcccDNA+EGCG+leupeptin	AdrcccDNA+EGCG+leupeptin	AdrcccDNA+EGCG+leupeptin	AdrcccDNA+EGCG+leupeptin	AdrcccDNA+EGCG+leupeptin	AdrcccDNA+EGCG+leupeptin	AdrcccDNA+EGCG+sicontrol	AdrcccDNA+EGCG+sicontrol	AdrcccDNA+EGCG+sicontrol	AdrcccDNA+EGCG+sicontrol	AdrcccDNA+EGCG+sicontrol	AdrcccDNA+EGCG+sicontrol	AdrcccDNA+EGCG+siATG5	AdrcccDNA+EGCG+siATG5	AdrcccDNA+EGCG+siATG5	AdrcccDNA+EGCG+siATG5	AdrcccDNA+EGCG+siATG5	AdrcccDNA+EGCG+siATG5
TIMP	3.28523	3.77308	2.17286	4.11639	2.07857	2.58547	2.2	1.29452	1.34137	1.4925	1.63206	2.14004	2.58601	3.53659	2.72896	2.3853	3.0111	1.93935	1.14142	2.10682	1.22913	1.59787	1.62036	1.95483	3.48101	2.80551	2.22282	2.51434	1.99015	2.72727

## Sheet: Figure s2
_Figure S2A. EGCG on ALT
EGCG (μM)	0	12.5	25	50	100
	35	45	48	32	70
	45	44	39	51	59
	10	33	29	27	65
	5	34	28	35	42
	15	31	38	37	45
	17	25	31	42	50
	28	22	23	28.5	32.8
	21	15.9	16	15.1	32.6
	25	11	10	8	23
	30	5	6	20	28
_Figure S2B. EGCG on weight
EGCG (μM)	0	12.5	25	50	100
	23.4	19.9	23.1	22.2	18.5
	22	21.7	22	23	19.5
	20.8	21.2	21	21	20.1
	20	19.7	20.8	21.3	19
	19.3	21.4	19	22	20.5
	18.9	18.9	19.5	19.5	17.9
	20.5	23.2	21.3	20.3	18.9
	20.7	20	20.5	20	18.6
	21	20.9	19.8	19	18
	21.6	21	19.8	18.8	19.1

## Sheet: Figure s3
Figure S3A IL-18 both in PMHs and KCs
	Mock	Mock	Mock	Mock	Mock	Mock	Ad-control	Ad-control	Ad-control	Ad-control	Ad-control	Ad-control	Ad-rcccDNA	Ad-rcccDNA	Ad-rcccDNA	Ad-rcccDNA	Ad-rcccDNA	Ad-rcccDNA	Ad-rcccDNA+EGCG	Ad-rcccDNA+EGCG	Ad-rcccDNA+EGCG	Ad-rcccDNA+EGCG	Ad-rcccDNA+EGCG	Ad-rcccDNA+EGCG
PMHs	90	55	75	70	40	69	84	90	49	50	63	78	103	64	125	56	86	90	100	54	68	60	86	76
KC	145	138	130	125	110	103	180	150	165	125	140	120	310	380	326	245	220	275	234	210	185	139	128	165
Figure s3B caspase-1 activity both in PMHs and KCs
	Mock	Mock	Mock	Mock	Mock	Mock	Ad-control	Ad-control	Ad-control	Ad-control	Ad-control	Ad-control	Ad-rcccDNA	Ad-rcccDNA	Ad-rcccDNA	Ad-rcccDNA	Ad-rcccDNA	Ad-rcccDNA	Ad-rcccDNA+EGCG	Ad-rcccDNA+EGCG	Ad-rcccDNA+EGCG	Ad-rcccDNA+EGCG	Ad-rcccDNA+EGCG	Ad-rcccDNA+EGCG
PMHs	1.15	0.85	0.73	0.94	1.27	1.06	1.25	1.59	1.45	0.79	1.17	1.06	1.05	1.5	1.35	0.89	1.79	1.26	1.05	1.36	0.96	0.78	1.15	1.23
KC	1.15	1.7	1.55	1.05	1.8	1.4	1.8	1.45	2.25	1.85	1.34	1.63	3.9	3.2	2.9	2.5	2.4	3.6	2.1	2.36	2	2.65	1.65	1.25

## Sheet: Figure s4
Cytoplasmic HMGB1+serum IL-1β
cytoplasmic HMGB1	serum IL-1β	serum IL-1β (EGCG)
0.93	137.5
0.96	102
1.07	67.8
1.03	57.2
0.77	88.5
1.24	113
1.12	137
1.08	69
0.88	120
1.2	105
0.97	75
0.71	88
0.74	60.5
0.9	73.8
0.95	90.9
1.03	108
1.12	125
1.26	138.9
0.33	48.5
0.78	81.5
0.6	53.8
0.51	69
0.47	37.8
0.38	31.7
0.46	79.3
0.66	35.6
0.75	53.5
0.41	69.5
0.52	45
0.35	38.5
0.35	38
0.39	40.8
0.45	48.9
0.51	50.3
0.6	58.2
0.77	78.9
0.33		48.5
0.78		81.5
0.6		53.8
0.51		69
0.47		37.8
0.38		31.7
0.46		79.3
0.66		35.6
0.75		53.5
0.41		69.5
0.52		45
0.35		38.5
0.35		38
0.39		40.8
0.45		48.9
0.51		50.3
0.6		58.2
0.77		78.9
Cytoplasmic HMGB1+serum ALT
cytoplasmic HMGB1	serum ALT	serum ALT (EGCG)
0.93	119.292
0.96	199.232
1.07	114.589
1.03	91.6264
0.77	150.402
1.24	142.18
1.12	80.4865
1.08	120.127
0.88	157.214
1.2	151.83
0.97	185.696
0.71	96.7473
0.74	76
0.9	85
0.95	108
1.03	135
1.12	162
1.26	192
0.33	121.374
0.78	61.436
0.6	76.8931
0.51	91.0724
0.47	71.5158
0.38	40.4921
0.46	95.889
0.66	81.1157
0.75	60.5423
0.41	40.9556
0.52	43.5912
0.35	66.3201
0.35	43.0045
0.39	45.3112
0.45	56.8534
0.51	67.9467
0.6	72.0801
0.77	90.8979
0.33		121.374
0.78		61.436
0.6		76.8931
0.51		91.0724
0.47		71.5158
0.38		40.4921
0.46		95.889
0.66		81.1157
0.75		60.5423
0.41		40.9556
0.52		43.5912
0.35		66.3201
0.35		43.0045
0.39		45.3112
0.45		56.8534
0.51		67.9467
0.6		72.0801
0.77		90.8979
Cytoplasmic HMGB1+sirud red
cytoplasmic HMGB1	Sirius Red	Sirius HMGB1 (EGCG)
0.93	8.45826
0.96	9.54265
1.07	8.91498
1.03	4.53493
0.77	3.56845
1.24	6.03414
1.12	9.55826
1.08	7.04265
0.88	8.41498
1.2	5.53493
0.97	3.56845
0.71	7.53414
0.74	3.21
0.9	4.26
0.95	5.68
1.03	7.94
1.12	8.26
1.26	9.14
0.33	5.07785
0.78	3.0172
0.6	2.01177
0.51	3.32362
0.47	3.95336
0.38	3.23427
0.46	5.87785
0.66	2.0172
0.75	1.81177
0.41	3.82362
0.52	2.95336
0.35	2.23427
0.35	1.28
0.39	2.1
0.45	2.7
0.51	2.9
0.6	3.9
0.77	5.9
0.33		5.07785
0.78		3.0172
0.6		2.01177
0.51		3.32362
0.47		3.95336
0.38		3.23427
0.46		5.87785
0.66		2.0172
0.75		1.81177
0.41		3.82362
0.52		2.95336
0.35		2.23427
0.35		1.28
0.39		2.1
0.45		2.7
0.51		2.9
0.6		3.9
0.77		5.9
Cytoplasmic HMGB1+SMA
cytoplasmic HMGB1	SMA	SMA (EGCG)
0.93	4.47185
0.96	3.49277
1.07	5.55955
1.03	2.88463
0.77	2.65992
1.24	2.74095
1.12	5.47185
1.08	1.89278
0.88	6.05955
1.2	1.50463
0.97	3.65992
0.71	4.24095
0.74	1.6
0.9	1.99
0.95	3.25
1.03	4.48
1.12	5.87
1.26	6.09
0.33	3.17216
0.78	1.21258
0.6	2.87136
0.51	2.0159
0.47	1.51435
0.38	0.917834
0.46	0.77216
0.66	0.81258
0.75	1.97136
0.41	1.0159
0.52	1.61435
0.35	0.717834
0.35	0.75
0.39	0.8
0.45	0.9
0.51	0.95
0.6	1.7
0.77	2
0.33		3.17216
0.78		1.21258
0.6		2.87136
0.51		2.0159
0.47		1.51435
0.38		0.917834
0.46		0.77216
0.66		0.81258
0.75		1.97136
0.41		1.0159
0.52		1.61435
0.35		0.717834
0.35		0.75
0.39		0.8
0.45		0.9
0.51		0.95
0.6		1.7
0.77		2
Supernatant HMGB1+serum ALT
supernatant HMGB1	serum ALT	serum ALT (EGCG)
657	119.292
1080	199.232
907	114.589
802	91.6264
445	150.402
728	142.18
757	80.4865
1100	120.127
987	157.214
522	151.83
445	185.696
628	96.7473
435	76
528	85
629	108
842	135
956	162
1030	192
451	121.374
586	61.436
281	76.8931
230	91.0724
320	71.5158
354	40.4921
364	95.889
532	81.1157
281	60.5423
230	40.9556
320	43.5912
454	66.3201
215	43.0045
314	45.3112
315	56.8534
340	67.9467
436	72.0801
551	90.8979
451		121.374
586		61.436
281		76.8931
230		91.0724
320		71.5158
354		40.4921
364		95.889
532		81.1157
281		60.5423
230		40.9556
320		43.5912
454		66.3201
215		43.0045
314		45.3112
315		56.8534
340		67.9467
436		72.0801
551		90.8979
Supernatant HMGB1+serum IL-1β
supernatant HMGB1	serum IL-1β	serum IL-1β (EGCG)
657	137.5
1080	102
907	67.8
802	57.2
445	88.5
728	113
757	137
1100	69
987	120
522	105
445	75
628	88
435	60.5
528	73.8
629	90.9
842	108
956	125
1030	138.9
451	48.5
586	81.5
281	53.8
230	69
320	37.8
354	31.7
364	79.3
532	35.6
281	53.5
230	69.5
320	45
454	38.5
215	38
314	40.8
315	48.9
340	50.3
436	58.2
551	78.9
451		48.5
586		81.5
281		53.8
230		69
320		37.8
354		31.7
364		79.3
532		35.6
281		53.5
230		69.5
320		45
454		38.5
215		38
314		40.8
315		48.9
340		50.3
436		58.2
551		78.9
Supernatant HMGB1+sirud red
supernatant HMGB1	Sirius Red	Sirius HMGB1 (EGCG)
657	8.45826
1080	9.54265
907	8.91498
802	4.53493
445	3.56845
728	6.03414
757	9.55826
1100	7.04265
987	8.41498
522	5.53493
445	3.56845
628	7.53414
435	3.21
528	4.26
629	5.68
842	7.94
956	8.26
1030	9.14
451	5.07785
586	3.0172
281	2.01177
230	3.32362
320	3.95336
354	3.23427
364	5.87785
532	2.0172
281	1.81177
230	3.82362
320	2.95336
454	2.23427
215	1.28
314	2.1
315	2.7
340	2.9
436	3.9
551	5.9
451		5.07785
586		3.0172
281		2.01177
230		3.32362
320		3.95336
354		3.23427
364		5.87785
532		2.0172
281		1.81177
230		3.82362
320		2.95336
454		2.23427
215		1.28
314		2.1
315		2.7
340		2.9
436		3.9
551		5.9
Supernatant HMGB1+SMA
supernatant HMGB1	SMA	SMA (EGCG)
657	4.47185
1080	3.49277
907	5.55955
802	2.88463
445	2.65992
728	2.74095
757	5.47185
1100	1.89278
987	6.05955
522	1.50463
445	3.65992
628	4.24095
435	1.6
528	1.99
629	3.25
842	4.48
956	5.87
1030	6.09
451	3.17216
586	1.21258
281	2.87136
230	2.0159
320	1.51435
354	0.917834
364	0.77216
532	0.81258
281	1.97136
230	1.0159
320	1.61435
454	0.717834
215	0.75
314	0.8
315	0.9
340	0.95
436	1.7
551	2
451		3.17216
586		1.21258
281		2.87136
230		2.0159
320		1.51435
354		0.917834
364		0.77216
532		0.81258
281		1.97136
230		1.0159
320		1.61435
454		0.717834
215		0.75
314		0.8
315		0.9
340		0.95
436		1.7
551		2

## Sheet: Figure s5
LC3II_GAPDH+serum ALT
LC3II/GAPDH	serum ALT	serum ALT (EGCG)
1.32	119.292
1.09	199.232
0.87	114.589
0.77	91.6264
0.98	150.402
1.2	142.18
0.62	80.4865
1.1	120.127
0.84	157.214
0.72	151.83
1.2	185.696
1.68	96.7473
0.58	76
0.73	85
0.85	108
0.95	135
1.25	162
1.84	192
3.89	121.374
3.02	61.436
4.1	76.8931
3.6	91.0724
4.5	71.5158
3.79	40.4921
3.1	95.889
4.1	81.1157
1.56	60.5423
2.02	40.9556
3.5	43.5912
2.59	66.3201
1.69	43.0045
2.01	45.3112
2.5	56.8534
2.89	67.9467
3.19	72.0801
3.65	90.8979
3.89		121.374
3.02		61.436
4.1		76.8931
3.6		91.0724
4.5		71.5158
3.79		40.4921
3.1		95.889
4.1		81.1157
1.56		60.5423
2.02		40.9556
3.5		43.5912
2.59		66.3201
1.69		43.0045
2.01		45.3112
2.5		56.8534
2.89		67.9467
3.19		72.0801
3.65		90.8979
LC3II_GAPDH+serum HMGB1
LC3II/GAPDH	serum HMGB1	serum HMGB1 (EGCG)
1.32	17.3
1.09	18.9
0.87	22.1
0.77	19.5
0.98	13.8
1.2	10.2
0.62	15.8
1.1	19.5
0.84	24.8
0.72	9.9
1.2	12.9
1.68	20.2
0.58	11.2
0.73	12.8
0.85	15.5
0.95	18.3
1.25	20.8
1.84	23.4
3.89	8.4
3.02	11.3
4.1	13.9
3.6	9.1
4.5	7.3
3.79	5.1
3.1	6.4
4.1	8.9
1.56	13.89
2.02	11.5
3.5	6.35
2.59	7.22
1.69	5.98
2.01	7.26
2.5	8.93
2.89	8.95
3.19	11.56
3.65	14.23
3.89		8.4
3.02		11.3
4.1		13.9
3.6		9.1
4.5		7.3
3.79		5.1
3.1		6.4
4.1		8.9
1.56		13.89
2.02		11.5
3.5		6.35
2.59		7.22
1.69		5.98
2.01		7.26
2.5		8.93
2.89		8.95
3.19		11.56
3.65		14.23
LC3II_GAPDH+serum IL-1β
LC3II/GAPDH	serum IL-1β	serum IL-1β (EGCG)
1.32	137.5
1.09	102
0.87	67.8
0.77	57.2
0.98	88.5
1.2	113
0.62	137
1.1	69
0.84	120
0.72	105
1.2	75
1.68	88
0.58	60.5
0.73	73.8
0.85	90.9
0.95	108
1.25	125
1.84	138.9
3.89	48.5
3.02	81.5
4.1	53.8
3.6	69
4.5	37.8
3.79	31.7
3.1	79.3
4.1	35.6
1.56	53.5
2.02	69.5
3.5	45
2.59	38.5
1.69	38
2.01	40.8
2.5	48.9
2.89	50.3
3.19	58.2
3.65	78.9
3.89		48.5
3.02		81.5
4.1		53.8
3.6		69
4.5		37.8
3.79		31.7
3.1		79.3
4.1		35.6
1.56		53.5
2.02		69.5
3.5		45
2.59		38.5
1.69		38
2.01		40.8
2.5		48.9
2.89		50.3
3.19		58.2
3.65		78.9
LC3II_GAPDH+sirud red
LC3II/GAPDH	Sirius Red	Sirius HMGB1 (EGCG)
1.32	8.45826
1.09	9.54265
0.87	8.91498
0.77	4.53493
0.98	3.56845
1.2	6.03414
0.62	9.55826
1.1	7.04265
0.84	8.41498
0.72	5.53493
1.2	3.56845
1.68	7.53414
0.58	3.21
0.73	4.26
0.85	5.68
0.95	7.94
1.25	8.26
1.84	9.14
3.89	5.07785
3.02	3.0172
4.1	2.01177
3.6	3.32362
4.5	3.95336
3.79	3.23427
3.1	5.87785
4.1	2.0172
1.56	1.81177
2.02	3.82362
3.5	2.95336
2.59	2.23427
1.69	1.28
2.01	2.1
2.5	2.7
2.89	2.9
3.19	3.9
3.65	5.9
3.89		5.07785
3.02		3.0172
4.1		2.01177
3.6		3.32362
4.5		3.95336
3.79		3.23427
3.1		5.87785
4.1		2.0172
1.56		1.81177
2.02		3.82362
3.5		2.95336
2.59		2.23427
1.69		1.28
2.01		2.1
2.5		2.7
2.89		2.9
3.19		3.9
3.65		5.9
LC3II_GAPDH+SMA
LC3II/GAPDH	SMA	SMA (EGCG)
1.32	4.47185
1.09	3.49277
0.87	5.55955
0.77	2.88463
0.98	2.65992
1.2	2.74095
0.62	5.47185
1.1	1.89278
0.84	6.05955
0.72	1.50463
1.2	3.65992
1.68	4.24095
0.58	1.6
0.73	1.99
0.85	3.25
0.95	4.48
1.25	5.87
1.84	6.09
3.89	3.17216
3.02	1.21258
4.1	2.87136
3.6	2.0159
4.5	1.51435
3.79	0.917834
3.1	0.77216
4.1	0.81258
1.56	1.97136
2.02	1.0159
3.5	1.61435
2.59	0.717834
1.69	0.75
2.01	0.8
2.5	0.9
2.89	0.95
3.19	1.7
3.65	2
3.89		3.17216
3.02		1.21258
4.1		2.87136
3.6		2.0159
4.5		1.51435
3.79		0.917834
3.1		0.77216
4.1		0.81258
1.56		1.97136
2.02		1.0159
3.5		1.61435
2.59		0.717834
1.69		0.75
2.01		0.8
2.5		0.9
2.89		0.95
3.19		1.7
3.65		2
p62_GAPDH+serum ALT
p62/GAPDH	serum ALT	serum ALT (EGCG)
1.2	119.292
0.77	199.232
0.93	114.589
1.12	91.6264
0.89	150.402
1.09	142.18
1.32	80.4865
0.68	120.127
1.12	157.214
1.22	151.83
0.88	185.696
1	96.7473
0.59	76
0.86	85
1.05	108
1.09	135
1.16	162
1.25	192
0.4	121.374
0.36	61.436
0.5	76.8931
0.56	91.0724
0.7	71.5158
0.45	40.4921
0.74	95.889
0.46	81.1157
0.34	60.5423
0.68	40.9556
0.51	43.5912
0.56	66.3201
0.31	43.0045
0.38	45.3112
0.42	56.8534
0.53	67.9467
0.62	72.0801
0.7	90.8979
0.4		121.374
0.36		61.436
0.5		76.8931
0.56		91.0724
0.7		71.5158
0.45		40.4921
0.74		95.889
0.46		81.1157
0.34		60.5423
0.68		40.9556
0.51		43.5912
0.56		66.3201
0.31		43.0045
0.38		45.3112
0.42		56.8534
0.53		67.9467
0.62		72.0801
0.7		90.8979
p62_GAPDH+serum HMGB1
p62/GAPDH	serum HMGB1	serum HMGB1 (EGCG)
1.2	17.3
0.77	18.9
0.93	22.1
1.12	19.5
0.89	13.8
1.09	10.2
1.32	15.8
0.68	19.5
1.12	24.8
1.22	9.9
0.88	12.9
1	20.2
0.59	11.2
0.86	12.8
1.05	15.5
1.09	18.3
1.16	20.8
1.25	23.4
0.4	8.4
0.36	11.3
0.5	13.9
0.56	9.1
0.7	7.3
0.45	5.1
0.74	6.4
0.46	8.9
0.34	13.89
0.68	11.5
0.51	6.35
0.56	7.22
0.31	5.98
0.38	7.26
0.42	8.93
0.53	8.95
0.62	11.56
0.7	14.23
0.4		8.4
0.36		11.3
0.5		13.9
0.56		9.1
0.7		7.3
0.45		5.1
0.74		6.4
0.46		8.9
0.34		13.89
0.68		11.5
0.51		6.35
0.56		7.22
0.31		5.98
0.38		7.26
0.42		8.93
0.53		8.95
0.62		11.56
0.7		14.23
p62_GAPDH+serum IL-1β
p62/GAPDH	serum IL-1β	serum IL-1β (EGCG)
1.2	137.5
0.77	102
0.93	67.8
1.12	57.2
0.89	88.5
1.09	113
1.32	137
0.68	69
1.12	120
1.22	105
0.88	75
1	88
0.59	60.5
0.86	73.8
1.05	90.9
1.09	108
1.16	125
1.25	138.9
0.4	48.5
0.36	81.5
0.5	53.8
0.56	69
0.7	37.8
0.45	31.7
0.74	79.3
0.46	35.6
0.34	53.5
0.68	69.5
0.51	45
0.56	38.5
0.31	38
0.38	40.8
0.42	48.9
0.53	50.3
0.62	58.2
0.7	78.9
0.4		48.5
0.36		81.5
0.5		53.8
0.56		69
0.7		37.8
0.45		31.7
0.74		79.3
0.46		35.6
0.34		53.5
0.68		69.5
0.51		45
0.56		38.5
0.31		38
0.38		40.8
0.42		48.9
0.53		50.3
0.62		58.2
0.7		78.9
p62_GAPDH+sirud red
p62/GAPDH	Sirius Red	Sirius HMGB1 (EGCG)
1.2	8.45826
0.77	9.54265
0.93	8.91498
1.12	4.53493
0.89	3.56845
1.09	6.03414
1.32	9.55826
0.68	7.04265
1.12	8.41498
1.22	5.53493
0.88	3.56845
1	7.53414
0.59	3.21
0.86	4.26
1.05	5.68
1.09	7.94
1.16	8.26
1.25	9.14
0.4	5.07785
0.36	3.0172
0.5	2.01177
0.56	3.32362
0.7	3.95336
0.45	3.23427
0.74	5.87785
0.46	2.0172
0.34	1.81177
0.68	3.82362
0.51	2.95336
0.56	2.23427
0.31	1.28
0.38	2.1
0.42	2.7
0.53	2.9
0.62	3.9
0.7	5.9
0.4		5.07785
0.36		3.0172
0.5		2.01177
0.56		3.32362
0.7		3.95336
0.45		3.23427
0.74		5.87785
0.46		2.0172
0.34		1.81177
0.68		3.82362
0.51		2.95336
0.56		2.23427
0.31		1.28
0.38		2.1
0.42		2.7
0.53		2.9
0.62		3.9
0.7		5.9
p62_GAPDH+SMA
p62/GAPDH	SMA	SMA (EGCG)
1.2	4.47185
0.77	3.49277
0.93	5.55955
1.12	2.88463
0.89	2.65992
1.09	2.74095
1.32	5.47185
0.68	1.89278
1.12	6.05955
1.22	1.50463
0.88	3.65992
1	4.24095
0.59	1.6
0.86	1.99
1.05	3.25
1.09	4.48
1.16	5.87
1.25	6.09
0.4	3.17216
0.36	1.21258
0.5	2.87136
0.56	2.0159
0.7	1.51435
0.45	0.917834
0.74	0.77216
0.46	0.81258
0.34	1.97136
0.68	1.0159
0.51	1.61435
0.56	0.717834
0.31	0.75
0.38	0.8
0.42	0.9
0.53	0.95
0.62	1.7
0.7	2
0.4		3.17216
0.36		1.21258
0.5		2.87136
0.56		2.0159
0.7		1.51435
0.45		0.917834
0.74		0.77216
0.46		0.81258
0.34		1.97136
0.68		1.0159
0.51		1.61435
0.56		0.717834
0.31		0.75
0.38		0.8
0.42		0.9
0.53		0.95
0.62		1.7
0.7		2

[truncated: 2 more sheets: Figure s6, Figure s7]
